# Supplementary material for: Delineating MYC-Mediated Escape Mechanisms from Conventional and T Cell-Redirecting Therapeutic Antibodies
Source: Int J Mol Sci. 2024 Nov 11;25(22):12094. doi: 10.3390/ijms252212094 (PMC11594070; doi:10.3390/ijms252212094)
Supplement: Supplementary file 1 [file ijms-25-12094-s001.zip]

Archive with 1 entries (1 files):
- ijms-3243150-supplementary.pdf
